# Supplementary material for: Preheating Influence on the Precipitation Microstructure, Mechanical and Corrosive Properties of Additively Built Al–Cu–Li Alloy Contrasted with Conventional (T83) Alloy
Source: Materials (Basel). 2023 Jul 10;16(14):4916. doi: 10.3390/ma16144916 (PMC10382017; doi:10.3390/ma16144916)
Supplement: Supplementary file 1 [file materials-16-04916-s001.zip]

Archive with 1 entries (1 files):
- materials-2486934-supplementary.pdf
